# Supplementary material for: The Use of Telerehabilitation to Improve Movement-Related Outcomes and Quality of Life for Individuals With Parkinson Disease: Pilot Randomized Controlled Trial
Source: JMIR Form Res. 2024 Jul 31;8:e54599. doi: 10.2196/54599 (PMC11325111; doi:10.2196/54599)
Supplement: Multimedia Appendix 2 [file formative_v8i1e54599_app2.xlsx]

## Sheet: Sheet1
ID	Patient Age	Patient Gender	Years since PD Diagnosis	UPDRS Total Score	Hoehn & Yahr Stage	Group	Patient recommendation for same care for other patients with PD	Patient comments	Therapist recommendation for same care for similar patients with PD	Therapist comments
C+TR_1	77	female	0	37	2.5	Clinic+TR group	Very likely	I was able to do it at my own pace and timeframe. It was nice to have in person feedback and interaction.	Somewhat likely	I like the regular check ins with the patient in person. That made it easy to really go over what the patient needed in a safe way. It also gives me a better chance to do movement analysis and adjust my treatment plan accordingly. In-person also allowed me to do within session assessments easier, and utilize equipment to facilitate desired effect. As far as the online HEP, I did really like that …
C+TR_2	75	male	11	21	3	Clinic+TR group	Very likely	[None]	Very likely	I like the ability to access carryover of home exercise program. The ease of the sign up process to access exercises on Wizecare needs to be improved.
C+TR_3	62	female	8	4	1.5	Clinic+TR group	Very likely	I liked having the tablet more than I thought I would. It was easier than paper or memory. I think age and general computer knowledge is a big help so it worked for me a younger patient. But I cannot see my husband doing this. [A challenge] for me is the inaccuracy of the compliance in completing the exercise plan.	Somewhat likely	In person visits allowed me to effectively tailor all my interventions and home program with the ease of demonstration and then having the patient perform. I was able to discuss in person and show the patient exercises to do that were a little different or not available on the wizecare platform. Because I was in person I was able to assess and address some unanticipated issues that she was having…
C+TR_4	72	female	7	20	3	Clinic+TR group	Very likely	Therapist was very patient, explained exercises thoroughly - hands on.	Very likely	I think it was nice to be able to see the patient in person and go over the exercises in clinic prior to patient performing them at home. I was able to give instructions and provide feedback if the exercises were not being done correctly. I think this online exercise program had a lot of potential however I do think there would need to be some changes. I think adding more exercises in regards to …
C+TR_5	84	male	3	15	2	Clinic+TR group	Very likely	Excellent follow up by the therapist and the online program was very easy to follow and efficient.	Very likely	I appreciate the convenience of having videos associated with a home program. It also helped me to see the feedback from the application, so that I knew (at any given time) when it was appropriate to adjust their home program to ensure it was at the most appropriate level for them. There are some things that may be helpful to add to the program. First, I believe it would be helpful to be able to …
C+TR_6	73	female	1	12	1.5	Clinic+TR group	Somewhat unlikely	I found the online program hard to follow, and in general with my home program I didn't have any assistance if I was doing it wrong, and when it was uncomfortable I gave up very quickly since I didn't want to make myself hurt. I tend to get lost easily in doing exercises, even though I'm looking at pictures and diagrams of what I'm supposed to do - they escape me without someone cuing me. This is…	Very likely	I had an easy time adding & changing home exercises throughout the program. This participant benefited from more manual therapy due to their specific needs, so the in-person aspect was helpful. It seems that this participant was not able to follow the online home program as easily, and resorted to doing prescribed exercises outside of the online platform.
TR_1	76	male	0	25	1	TR-only group	Very likely	[The therapist was patient] and [able] to explain the exercises clearly during follow up phone calls. Virtual visits are convenient.	Somewhat unlikely	He had some mild to moderate cognitive dysfunction which led to difficulty with setting up the device, getting it connected, and understanding what he was asked to do. I had to call him on the phone on several occasions to help him troubleshoot getting connected. I also found that being virtual, the caregiver (his wife) was not as engaged in the session as she was in person. I was also limited in…
TR_2	68	female	2	12	1.5	TR-only group	Very likely	I liked the support of the physical therapist with weekly video calls and their explanations and guidance. It was helpful to see the exercise in action. This could work great as an exercise tool that is more accessible to the general population.	Somewhat likely	The patient had a great home set up in his front room with a good camera angle so that I could see what he was doing fairly well. He also had his wife there that could adjust the camera as needed for me. However, there were times that I had a hard time hearing the patient because of the distance he had to be away from the camera. Because the patient was a little more higher level, I would've norm…
TR_3	74	male	0			TR-only group	Very unlikely	The tablet never worked for me.	Unsure	Due to issues the patient experienced with the tablet, it was difficult for him to be compliant with the home exercise program and frustrating for me as the therapist. This patient relied heavily on his care partner to help him set up, move the tablet/computer around so it ws facing him, and adjust sound/audio. If someone does not have this type of support, it could prove difficult.
TR_4	68	male	9	13	1.5	TR-only group	Very likely	This helps to save time & travel expense to accomplish the same goals. There is more time available for exercise/therapist assistance with little exposure to other people in pandemic environment. The computer / video made it a viable quality instrument. Severity of disease will impact viability if caregiver not 100% supportive for advanced cases. In my case, no issues. I have slow progression and…	Somewhat likely	This was convenient. I was able to access the patient care plan during each session and adjust as needed. I noticed that we are still missing a lot of key exercises, and I had a hard time figuring out how to adjust the amount of repetitions per set within the care plan. Additionally, some exercise videos that was used for him to follow along with were at different speeds - some videos performed t…
TR_5	77	female	3	17	2	TR-only group	Somewhat likely	The videos were a good demonstration of what I was supposed to do and coaching in ways to improve. This was good because it can be difficult to plan ahead to make appointments. Can be difficult to get to the clinic, worried traffic, events, and construction.	Somewhat likely	We had good video quality and the patient had a caregiver to assist with exercises. The biggest challenge was providing a home exercise program as the patient was not as comfortable with Wizecare. Email worked well, however, and patient's caregiver took good notes through out the sessions.
UC_1	68	male	2	19	2	Usual care group	Very likely	[The therapist] was very good about explaining everything and I felt very safe while working on the equipment.	Somewhat likely	This way of delivering care is familiar and comfortable for me to administer. I feel like I can fully communicate everything that I want the patient to do on his home program with special considerations and modifications that I want to make. I also like the access to all the tools and equipment that I have in the clinic. This allows me to challenge the patient beyond what they can do comfortably …
UC_2	73	male	0		1.5	Usual care group	Very likely	I liked [the therapist's] professionalism and ability to communicate so I could easily understand.	Very likely	[None]
UC_3	68	male	2	13	1.5	Usual care group	Very likely	It all worked together. [The therapist] personalized the program so it was easy to follow. I learned a lot.	Very likely	Overall, this approach allowed me to maintain patient attention and compliance with the program. I do find that this patient would much prefer to access their home program online, as long as it would be in a convenient and easily accessible format.
UC_4	62	male	0	2	1.5	Usual care group	Very likely	My Physical Therapist was very knowledgeable	Very likely	With in person visits, I can provide direct supervision and correct form/give tactile cues. This is the traditional way we see patients so my experience with it felt more comfortable than using the WizeCare platform.
UC_5	77	male	8	7.5	3	Usual care group	Very likely	[The physical therapist] was attentive, caring, empathic, intuitive and creative. Excellent experience.	Unsure	I was able to work on challenging balance activities but in a safe manner because I have the equipment and resources I needed in the clinic.
UC_6	50	female	2	7	1	Usual care group	Somewhat likely	My therapists are great and it's always great in person. The ono on one instructions and assistance make it easy to go thru the routine. Also being in person means access to the correct equipment. I think a hybrid program would be the best for me. The in person is always going to be valuable to learn the exercises and be sure that form is correct. An at home program where I am actually accountabl…	Very likely	Able to print out and edit exact exercises as needed within the sessions. One drawback is that I had no ability for tracking between sessions besides verbal report.
UC_7	66	male	0	22	2.5	Usual care group	Very likely	The therapist was very instructional and supportive.	Unsure	I was able to perform exercises with this patient in the clinic then watch the patient perform the exercise to ensure he was completing it correctly at home.
UC_8	78	male	4		1.5	Usual care group	Very likely	My therapists seem to care about me. Very good instructions on home exercises, and they were able to work with me on a 1 to 1 basis. I've been very satisfied with the therapy treatment that I have gotten.	Very likely	It was great to provide this participant with in-person care, though it would have been nice to track his home program compliance between sessions and to update the program as needed without having to wait for in-person meetings.
